# Supplementary material for: Nanomechanical Characterization of Ovarian Cancer Cell Lines as a Marker of Response to 2c Treatment
Source: Int J Mol Sci. 2023 Apr 13;24(8):7230. doi: 10.3390/ijms24087230 (PMC10139025; doi:10.3390/ijms24087230)
Supplement: Supplementary file 1 [file ijms-24-07230-s001.zip]

Archive with 1 entries (1 files):
- ijms-2317482-supplementary.pdf
